# Supplementary material for: Safety and Efficacy of Ambroxol Therapy in Polish Patients with Gaucher Disease
Source: Life (Basel). 2026 Mar 16;16(3):485. doi: 10.3390/life16030485 (PMC13028086; doi:10.3390/life16030485)
Supplement: Supplementary file 1 [file life-16-00485-s001.zip]

Archive with 1 entries (1 files):
- life-4103123-supplementary.pdf
